# Supplementary material for: An Electrochemical Immunosensor Based on SPA and rGO-PEI-Ag-Nf for the Detection of Arsanilic Acid
Source: Molecules. 2021 Dec 28;27(1):172. doi: 10.3390/molecules27010172 (PMC8746453; doi:10.3390/molecules27010172)
Supplement: Supplementary file 1 [file molecules-27-00172-s001.zip]

Archive with 1 entries (1 files):
- molecules-1518257-supplementary.pdf
